# Supplementary material for: Questions of time and affect: a person’s affectivity profile, time perspective, and well-being
Source: PeerJ. 2016 Mar 22;4:e1826. doi: 10.7717/peerj.1826 (PMC4806673; doi:10.7717/peerj.1826)
Supplement: Supplemental Information 1 [file peerj-04-1826-s001.zip]

Archive with 3 entries (2 files):
- [Data] Time and Affect.sav
- __MACOSX/
- __MACOSX/._[Data] Time and Affect.sav
